# Supplementary material for: A Novel Combined Dry Powder Inhaler Comprising Nanosized Ketoprofen-Embedded Mannitol-Coated Microparticles for Pulmonary Inflammations: Development, In Vitro–In Silico Characterization, and Cell Line Evaluation
Source: Pharmaceuticals (Basel). 2024 Jan 7;17(1):75. doi: 10.3390/ph17010075 (PMC10818896; doi:10.3390/ph17010075)
Supplement: Supplementary file 1 [file pharmaceuticals-17-00075-s001.zip]

Archive with 1 entries (1 files):
- pharmaceuticals-2807311-supplementary.pdf
